# Supplementary material for: Resolution of severe dilated cardiomyopathy with significant arrhythmia burden using hydroquinidine, in addition to guideline-directed medical therapy, in a patient with a pathogenic SCN5A variant: a case report
Source: Eur Heart J Case Rep. 2026 Feb 6;10(3):ytag100. doi: 10.1093/ehjcr/ytag100 (PMC12952205; doi:10.1093/ehjcr/ytag100)
Supplement: ytag100_Supplementary_Data [file ytag100_supplementary_data.zip]

Archive with 6 entries (6 files):
- Figure S1 - Gadolinium - 2 Chamber View.png
- Figure S2 - Gadolinium - 4 Chamber View.png
- Figure S3 - Gadolinium - Short Axis View.png
- Video S1 - Two Chamber View.avi
- Video S2 - Four Chamber View.avi
- Video S3 - Short Axis View.avi
